# Supplementary material for: Diagnostic accuracy of calprotectin in periprosthetic joint infection: a diagnostic meta-analysis
Source: J Orthop Surg Res. 2022 Jan 6;17:11. doi: 10.1186/s13018-021-02895-4 (PMC8739654; doi:10.1186/s13018-021-02895-4)
Supplement: Supplementary file 1 — Additional file 1. Detailed search strategy of Pubmed. [file 13018_2021_2895_MOESM1_ESM.csv]

Search number	Query	Sort By	Filters	Search Details	Results	Time
11	(("Prosthesis-Related Infections"[Mesh]) OR (((((((periprosthetic joint infection[Title/Abstract]) OR (Prosthesis Related Infections[Title/Abstract])) OR (Infections, Prosthesis-Related[Title/Abstract])) OR (Prosthesis-Related Infection[Title/Abstract])) OR (Peri-Prosthetic Joint Infection[Title/Abstract])) OR (Prosthetic joint infection[Title/Abstract])) OR (PJI[Title/Abstract]))) AND (("Leukocy…	Most Recent		("Prosthesis-Related Infections"[MeSH Terms] OR ("periprosthetic joint infection"[Title/Abstract] OR "Prosthesis-Related Infections"[Title/Abstract] OR "infections prosthesis related"[Title/Abstract] OR "prosthesis related infection"[Title/Abstract] OR "peri prosthetic joint infection"[Title/Abstract] OR "prosthetic joint infection"[Title/Abstract] OR "PJI"[Title/Abstract])) AND ("Leukocyte L1 An…	12	4:14:33
10	("Leukocyte L1 Antigen Complex"[Mesh]) OR ((Calprotectin[Title/Abstract]) OR (calgranulin[Title/Abstract]))	Most Recent		"Leukocyte L1 Antigen Complex"[MeSH Terms] OR "Calprotectin"[Title/Abstract] OR "calgranulin"[Title/Abstract]	5,713	4:14:15
9	(Calprotectin[Title/Abstract]) OR (calgranulin[Title/Abstract])	Most Recent		"Calprotectin"[Title/Abstract] OR "calgranulin"[Title/Abstract]	3,685	4:13:36
8	"Leukocyte L1 Antigen Complex"[Mesh]	Most Recent		"Leukocyte L1 Antigen Complex"[MeSH Terms]	4,020	4:11:27
5	("Prosthesis-Related Infections"[Mesh]) OR (((((((periprosthetic joint infection[Title/Abstract]) OR (Prosthesis Related Infections[Title/Abstract])) OR (Infections, Prosthesis-Related[Title/Abstract])) OR (Prosthesis-Related Infection[Title/Abstract])) OR (Peri-Prosthetic Joint Infection[Title/Abstract])) OR (Prosthetic joint infection[Title/Abstract])) OR (PJI[Title/Abstract]))	Most Recent		"Prosthesis-Related Infections"[MeSH Terms] OR "periprosthetic joint infection"[Title/Abstract] OR "Prosthesis-Related Infections"[Title/Abstract] OR "infections prosthesis related"[Title/Abstract] OR "prosthesis related infection"[Title/Abstract] OR "peri prosthetic joint infection"[Title/Abstract] OR "prosthetic joint infection"[Title/Abstract] OR "PJI"[Title/Abstract]	14,874	4:02:56
4	((((((periprosthetic joint infection[Title/Abstract]) OR (Prosthesis Related Infections[Title/Abstract])) OR (Infections, Prosthesis-Related[Title/Abstract])) OR (Prosthesis-Related Infection[Title/Abstract])) OR (Peri-Prosthetic Joint Infection[Title/Abstract])) OR (Prosthetic joint infection[Title/Abstract])) OR (PJI[Title/Abstract])	Most Recent		"periprosthetic joint infection"[Title/Abstract] OR "prosthesis related infections"[Title/Abstract] OR "infections prosthesis related"[Title/Abstract] OR "prosthesis related infection"[Title/Abstract] OR "peri prosthetic joint infection"[Title/Abstract] OR "prosthetic joint infection"[Title/Abstract] OR "PJI"[Title/Abstract]	4,021	4:02:36
3	"Prosthesis-Related Infections"[Mesh]	Most Recent		"Prosthesis-Related Infections"[MeSH Terms]	13,188	3:57:38
